# Supplementary material for: Circulating Fatty Acids Associate with Metabolic Changes in Adolescents Living with Obesity
Source: Biomedicines. 2024 Apr 17;12(4):883. doi: 10.3390/biomedicines12040883 (PMC11048623; doi:10.3390/biomedicines12040883)
Supplement: Supplementary file 1 [file biomedicines-12-00883-s001.zip]

Archive with 1 entries (1 files):
- biomedicines-2908755-supplementary.pdf
